# Supplementary material for: Cyclodextrin-Based Displacement Strategy of Sterigmatocystin from Serum Albumin as a Novel Approach for Acute Poisoning Detoxification
Source: Int J Mol Sci. 2023 Feb 24;24(5):4485. doi: 10.3390/ijms24054485 (PMC10003537; doi:10.3390/ijms24054485)
Supplement: Supplementary file 1 [file ijms-24-04485-s001.zip]

Archive with 1 entries (1 files):
- ijms-2234428-supplementary.pdf
